# Supplementary material for: Green Synthesis of Gold Nanoflowers Using Rosmarinus officinalis and Helichrysum italicum Extracts: Comparative Studies of Their Antimicrobial and Antibiofilm Activities
Source: Antibiotics (Basel). 2022 Oct 25;11(11):1466. doi: 10.3390/antibiotics11111466 (PMC9686685; doi:10.3390/antibiotics11111466)
Supplement: Supplementary file 1 [file antibiotics-11-01466-s001.zip]

Archive with 1 entries (1 files):
- antibiotics-1942893-supplementary.pdf
